# Supplementary material for: Ecological and Human Health Risk Assessment of Metals in Peruvian Avocados Using a Probabilistic Approach
Source: Foods. 2025 Dec 26;15(1):82. doi: 10.3390/foods15010082 (PMC12785639; doi:10.3390/foods15010082)
Supplement: Supplementary file 1 [file foods-15-00082-s001.zip › Table S2.xlsx]

## Sheet: Ecological Risk
Tabla S2. Characterisation of bioaccumulation and ecological risk
Metrics	Region	Metal	Min.	Max.	Mean	S.D.	5th	95th
BAF	Amazonas	As	3.04997e-05	5.34201e-05	3.80953e-05	4.48775e-06	3.22355e-05	4.696e-05
BAF	Amazonas	Cd	0.00405112	0.680177	0.0115717	0.0130914	0.00485756	0.0267659
BAF	Amazonas	Cr	8.32704e-05	0.00838355	0.000239176	0.000237853	0.000100245	0.000554434
BAF	Amazonas	Hg	0.0280971	2.59632	0.126141	0.103598	0.0536044	0.284503
BAF	Amazonas	Ni	0.000432296	0.00100253	0.000607588	0.000105933	0.000470568	0.000819344
BAF	Amazonas	Pb	0.000198983	0.000393416	0.000273289	3.8244e-05	0.000216839	0.000344209
BAF	Ancash	As	2.85979e-05	4.71628e-05	3.51461e-05	3.66194e-06	3.01735e-05	4.22595e-05
BAF	Ancash	Cd	0.0004	0.0004	0.0004	0	0.0004	0.0004
BAF	Ancash	Cr	6.62201e-05	0.000572972	0.000126712	5.79998e-05	7.51373e-05	0.000243993
BAF	Ancash	Hg	0.0329505	3.20175	0.188432	0.150116	0.0730231	0.431819
BAF	Ancash	Ni	0.000354938	0.000718572	0.000473244	6.93444e-05	0.000381816	0.000610502
BAF	Ancash	Pb	0.000252479	0.00030773	0.000287435	1.35151e-05	0.000262992	0.000306032
BAF	Ayacucho	As	2.65371e-05	0.00374282	0.0019356	0.000704596	0.000654014	0.00295688
BAF	Ayacucho	Cd	0.00697306	11.1971	0.129103	0.174123	0.0271454	0.328747
BAF	Ayacucho	Cr	5.50329e-05	0.000232454	9.98026e-05	2.96246e-05	6.32643e-05	0.0001594
BAF	Ayacucho	Hg	0.0148076	7.96188	0.193817	0.198901	0.059035	0.456126
BAF	Ayacucho	Ni	0.000289359	0.021367	0.00992252	0.00369357	0.00340899	0.0155917
BAF	Ayacucho	Pb	0.000103034	0.015748	0.00680814	0.002682	0.00224622	0.0111472
BAF	Cusco	As	2.16388e-05	3.00413e-05	2.63134e-05	1.91538e-06	2.2958e-05	2.90977e-05
BAF	Cusco	Cd	0.0004	0.0004	0.0004	0	0.0004	0.0004
BAF	Cusco	Cr	5.08009e-05	0.000271995	9.62343e-05	3.33021e-05	5.86162e-05	0.000164508
BAF	Cusco	Hg	0.0264071	2.03043	0.125683	0.100954	0.0505936	0.28965
BAF	Cusco	Ni	0.000332958	0.000838798	0.000528285	0.000102541	0.000375585	0.000711898
BAF	Cusco	Pb	0.000204431	0.000378389	0.000271235	3.42451e-05	0.000220831	0.000335023
BAF	Huancavelica	As	3.3203e-05	5.34446e-05	4.23645e-05	4.1811e-06	3.56191e-05	4.94955e-05
BAF	Huancavelica	Cd	0.0004	0.0004	0.0004	0	0.0004	0.0004
BAF	Huancavelica	Cr	5.60922e-05	0.00684431	0.000153613	0.000159423	6.69034e-05	0.000353218
BAF	Huancavelica	Hg	0.0227089	13.765	0.410925	0.440232	0.0890957	1.05666
BAF	Huancavelica	Ni	0.000348157	0.000888969	0.000508643	9.8608e-05	0.000382329	0.000706613
BAF	Huancavelica	Pb	0.000258453	0.000347627	0.000301978	1.85548e-05	0.00027086	0.00033249
BAF	Ica	As	3.05008e-05	5.34173e-05	3.80953e-05	4.48775e-06	3.22355e-05	4.69602e-05
BAF	Ica	Cd	0.00255939	11.3569	0.0836022	0.124256	0.0157867	0.222511
BAF	Ica	Cr	2.24845e-05	7.39789e-05	3.80178e-05	9.33719e-06	2.55881e-05	5.62593e-05
BAF	Ica	Hg	0.0157406	9.09839	0.244896	0.255578	0.0681713	0.592238
BAF	Ica	Ni	0.000332354	0.000679505	0.000449643	6.63451e-05	0.000359486	0.000579294
BAF	Ica	Pb	0.000182081	0.000357948	0.000248687	3.4493e-05	0.000198084	0.00031299
BAF	La Libertad	As	3.22106e-05	0.00462916	0.00186125	0.000735341	0.000619231	0.0030637
BAF	La Libertad	Cd	0.00393065	15.3378	0.11632	0.181938	0.02141	0.307578
BAF	La Libertad	Cr	2.31705e-05	6.38972e-05	3.72527e-05	7.80705e-06	2.61695e-05	5.19122e-05
BAF	La Libertad	Hg	0.00295322	20.0103	0.149401	0.216215	0.0372083	0.354552
BAF	La Libertad	Ni	0.000276357	0.0210372	0.00954601	0.00356688	0.00330717	0.0150722
BAF	La Libertad	Pb	0.000114659	0.0154061	0.00759822	0.00280364	0.0025701	0.0117618
BAF	Lima	As	2.29135e-05	0.00349245	0.00152645	0.000585511	0.000505923	0.00244582
BAF	Lima	Cd	0.00385075	17.3431	0.0837888	0.131108	0.0178286	0.219794
BAF	Lima	Cr	2.38834e-05	5.65428e-05	3.72382e-05	6.80192e-06	2.68591e-05	4.90771e-05
BAF	Lima	Hg	0.00360655	53.0731	0.443493	0.71268	0.0770075	1.20759
BAF	Lima	Ni	0.000273316	0.0228703	0.0105693	0.00391685	0.00363014	0.0165098
BAF	Lima	Pb	0.000126926	0.0199713	0.00954776	0.0035566	0.00320588	0.0148867
Igeo	Amazonas	As	0.319584	1.12817	0.81693	0.164547	0.505512	1.04831
Igeo	Amazonas	Cd	-11.9947	-4.60328	-5.82807	0.781556	-7.3273	-4.86522
Igeo	Amazonas	Cr	-9.55941	-2.9058	-4.15258	0.777527	-5.64106	-3.17348
Igeo	Amazonas	Hg	-7.16232	-1.96771	-2.81888	0.663363	-4.16463	-2.12295
Igeo	Amazonas	Ni	-4.17357	-2.96002	-3.43052	0.240332	-3.88248	-3.08241
Igeo	Amazonas	Pb	-4.04644	-3.06304	-3.50695	0.19934	-3.85369	-3.18703
Igeo	Ancash	As	0.499318	1.22106	0.93117	0.146625	0.657673	1.14367
Igeo	Ancash	Cd	-12.5507	-12.5507	-12.5507	0	-12.5507	-12.5507
Igeo	Ancash	Cr	-5.68839	-2.57527	-3.40321	0.522987	-4.45689	-2.75756
Igeo	Ancash	Hg	-7.14209	-2.11034	-3.16617	0.682672	-4.5183	-2.33811
Igeo	Ancash	Ni	-3.69313	-2.67557	-3.07587	0.203698	-3.45801	-2.78089
Igeo	Ancash	Pb	-3.69205	-3.40655	-3.592	0.0686331	-3.68407	-3.46541
Igeo	Ayacucho	As	1.15052	1.67039	1.41529	0.106684	1.23751	1.594
Igeo	Ayacucho	Cd	-12.275	-5.18092	-6.03056	0.708848	-7.45135	-5.32303
Igeo	Ayacucho	Cr	-4.38687	-2.30829	-3.10957	0.400047	-3.84262	-2.50939
Igeo	Ayacucho	Hg	-7.04832	-0.930061	-1.77146	0.692057	-3.1668	-1.07268
Igeo	Ayacucho	Ni	-2.77084	-1.84106	-2.23315	0.186553	-2.57204	-1.94832
Igeo	Ayacucho	Pb	-2.66502	-1.54597	-2.09754	0.235708	-2.47728	-1.70069
Igeo	Cusco	As	1.15002	1.62334	1.34506	0.106582	1.19606	1.53796
Igeo	Cusco	Cd	-12.5507	-12.5507	-12.5507	0	-12.5507	-12.5507
Igeo	Cusco	Cr	-4.6135	-2.19285	-3.04085	0.44751	-3.88814	-2.39932
Igeo	Cusco	Hg	-7.13921	-1.8811	-3.06342	0.721549	-4.45988	-2.13865
Igeo	Cusco	Ni	-3.91632	-2.58334	-3.22222	0.280105	-3.67969	-2.75716
Igeo	Cusco	Pb	-3.99026	-3.102	-3.49866	0.179625	-3.81467	-3.21334
Igeo	Huancavelica	As	0.318921	1.00565	0.661166	0.142915	0.429652	0.904306
Igeo	Huancavelica	Cd	-12.5507	-12.5507	-12.5507	0	-12.5507	-12.5507
Igeo	Huancavelica	Cr	-9.26676	-2.3358	-3.51756	0.761351	-4.99071	-2.5901
Igeo	Huancavelica	Hg	-7.0769	-1.44251	-2.43358	0.693811	-3.81914	-1.64875
Igeo	Huancavelica	Ni	-4.00013	-2.64774	-3.16941	0.265846	-3.66895	-2.78283
Igeo	Huancavelica	Pb	-3.86793	-3.44029	-3.6621	0.0890478	-3.80371	-3.50794
Igeo	Ica	As	0.319658	1.12812	0.81693	0.164547	0.505524	1.0483
Igeo	Ica	Cd	-12.2327	-3.67222	-5.04749	0.842747	-6.62259	-3.96283
Igeo	Ica	Cr	-2.73511	-1.01693	-1.73358	0.341034	-2.34011	-1.20349
Igeo	Ica	Hg	-7.0286	-0.975415	-1.8863	0.696175	-3.28405	-1.14923
Igeo	Ica	Ni	-3.61248	-2.58072	-3.00176	0.206227	-3.38231	-2.69394
Igeo	Ica	Pb	-3.91014	-2.93497	-3.37113	0.197255	-3.71653	-3.05651
Igeo	La Libertad	As	0.544429	1.68959	1.20221	0.228773	0.79141	1.55696
Igeo	La Libertad	Cd	-11.9837	-3.25022	-4.65932	0.859363	-6.25631	-3.54654
Igeo	La Libertad	Cr	-2.52375	-1.06029	-1.71448	0.297404	-2.22409	-1.2359
Igeo	La Libertad	Hg	-6.31601	1.88507	1.10957	0.716988	-0.324269	1.79306
Igeo	La Libertad	Ni	-2.90812	-1.99776	-2.39829	0.183625	-2.72415	-2.10942
Igeo	La Libertad	Pb	-2.56499	-1.87286	-2.20528	0.142053	-2.44407	-1.96958
Igeo	Lima	As	1.15591	2.13631	1.72552	0.196393	1.36783	2.02443
Igeo	Lima	Cd	-12.0078	-3.00928	-4.43377	0.866989	-6.041	-3.30852
Igeo	Lima	Cr	-2.34734	-1.104	-1.72055	0.265437	-2.14306	-1.27341
Igeo	Lima	Hg	-6.55079	2.21747	0.657308	0.939217	-1.05327	1.8989
Igeo	Lima	Ni	-2.63959	-1.81589	-2.14026	0.16662	-2.45316	-1.90131
Igeo	Lima	Pb	-2.46027	-1.70619	-2.04751	0.152748	-2.3149	-1.80344
PI	Amazonas	As	1.87196	3.27872	2.65936	0.294232	2.12944	3.10216
PI	Amazonas	Cd	0.000367551	0.0617114	0.0297167	0.0125979	0.00934013	0.0514654
PI	Amazonas	Cr	0.00198802	0.200151	0.0949852	0.0408056	0.0300582	0.166257
PI	Amazonas	Hg	0.0104717	0.383487	0.231333	0.08011	0.08364	0.344366
PI	Amazonas	Ni	0.0831232	0.192769	0.141011	0.0225725	0.101706	0.17709
PI	Amazonas	Pb	0.09078	0.179484	0.1332	0.0182289	0.103757	0.164703
PI	Ancash	As	2.12032	3.49676	2.8748	0.285445	2.3663	3.31414
PI	Ancash	Cd	0.00025	0.00025	0.00025	0	0.00025	0.00025
PI	Ancash	Cr	0.0290881	0.251686	0.150226	0.0461704	0.068302	0.221811
PI	Ancash	Hg	0.0106196	0.347388	0.183333	0.0690623	0.0654557	0.296653
PI	Ancash	Ni	0.115971	0.234782	0.179633	0.0245292	0.136498	0.218252
PI	Ancash	Pb	0.116057	0.141455	0.124533	0.0059936	0.116701	0.1358
PI	Ayacucho	As	3.3299	4.77451	4.01164	0.296839	3.53686	4.52827
PI	Ayacucho	Cd	0.000302653	0.0413503	0.0251833	0.00894726	0.00857062	0.0374714
PI	Ayacucho	Cr	0.0716989	0.302849	0.180319	0.0476015	0.104556	0.263445
PI	Ayacucho	Hg	0.0113327	0.787254	0.480667	0.168983	0.167028	0.713152
PI	Ayacucho	Ni	0.219778	0.418676	0.321678	0.040749	0.252249	0.388677
PI	Ayacucho	Pb	0.236505	0.513699	0.355205	0.0584169	0.269375	0.461459
PI	Cusco	As	3.32875	4.62133	3.82113	0.286477	3.43669	4.35575
PI	Cusco	Cd	0.00025	0.00025	0.00025	0	0.00025	0.00025
PI	Cusco	Cr	0.0612757	0.328078	0.190681	0.0546862	0.101308	0.28433
PI	Cusco	Hg	0.0106408	0.407214	0.199333	0.0815289	0.0681608	0.340638
PI	Cusco	Ni	0.0993485	0.250282	0.163789	0.0318987	0.117056	0.221872
PI	Cusco	Pb	0.0943852	0.174701	0.133729	0.0164629	0.106601	0.161726
PI	Huancavelica	As	1.8711	3.01178	2.38373	0.237262	2.02036	2.80747
PI	Huancavelica	Cd	0.00025	0.00025	0.00025	0	0.00025	0.00025
PI	Huancavelica	Cr	0.00243511	0.29713	0.146533	0.0603082	0.0471778	0.249112
PI	Huancavelica	Hg	0.0111104	0.55189	0.304667	0.111894	0.106271	0.478374
PI	Huancavelica	Ni	0.0937415	0.239356	0.169489	0.0299086	0.117931	0.21796
PI	Huancavelica	Pb	0.102737	0.138185	0.118719	0.00736397	0.107414	0.131854
PI	Ica	As	1.87205	3.2786	2.65936	0.294232	2.12946	3.10215
PI	Ica	Cd	0.000311662	0.117664	0.05215	0.0244824	0.0152228	0.0961967
PI	Ica	Cr	0.225289	0.741251	0.46353	0.106593	0.296243	0.651334
PI	Ica	Hg	0.0114887	0.76289	0.444667	0.15922	0.15399	0.676301
PI	Ica	Ni	0.122638	0.250737	0.189156	0.0262974	0.143851	0.231811
PI	Ica	Pb	0.0997752	0.196145	0.146319	0.0197834	0.114105	0.180297
PI	La Libertad	As	2.18766	4.83847	3.49433	0.542654	2.59615	4.41351
PI	La Libertad	Cd	0.000370385	0.157644	0.06865	0.0329861	0.0196224	0.128374
PI	La Libertad	Cr	0.260836	0.719305	0.466774	0.0952118	0.321051	0.636866
PI	La Libertad	Hg	0.018827	5.54058	3.55533	1.25657	1.19805	5.19825
PI	La Libertad	Ni	0.199829	0.375582	0.286822	0.0360068	0.227008	0.34761
PI	La Libertad	Pb	0.253485	0.409548	0.326843	0.0321578	0.275647	0.38299
PI	Lima	As	3.34237	6.59452	5.00589	0.666388	3.87124	6.10245
PI	Lima	Cd	0.00036424	0.186298	0.0804833	0.0390678	0.0227807	0.1514
PI	Lima	Cr	0.294762	0.697836	0.462944	0.0859244	0.339599	0.620522
PI	Lima	Hg	0.0159995	6.97617	2.81933	1.50083	0.722812	5.59392
PI	Lima	Ni	0.24071	0.426044	0.342489	0.0384529	0.273915	0.40155
PI	Lima	Pb	0.272569	0.459704	0.364876	0.0383005	0.301465	0.429735
ER	Amazonas	As	18.7196	32.7872	26.5936	2.94232	21.2944	31.0216
ER	Amazonas	Cd	0.0110265	1.85134	0.8915	0.377938	0.280204	1.54396
ER	Amazonas	Cr	0.00397604	0.400302	0.18997	0.0816113	0.0601165	0.332514
ER	Amazonas	Hg	0.418868	15.3395	9.25333	3.2044	3.3456	13.7746
ER	Amazonas	Ni	0.166246	0.385538	0.282022	0.045145	0.203413	0.35418
ER	Amazonas	Pb	0.4539	0.89742	0.666	0.0911444	0.518783	0.823514
ER	Ancash	As	21.2032	34.9676	28.748	2.85445	23.663	33.1414
ER	Ancash	Cd	0.0075	0.0075	0.0075	0	0.0075	0.0075
ER	Ancash	Cr	0.0581762	0.503372	0.300452	0.0923407	0.136604	0.443622
ER	Ancash	Hg	0.424783	13.8955	7.33333	2.76249	2.61823	11.8661
ER	Ancash	Ni	0.231941	0.469565	0.359267	0.0490584	0.272997	0.436504
ER	Ancash	Pb	0.580286	0.707274	0.622667	0.029968	0.583504	0.678998
ER	Ayacucho	As	33.299	47.7451	40.1164	2.96839	35.3686	45.2827
ER	Ayacucho	Cd	0.00907958	1.24051	0.7555	0.268418	0.257119	1.12414
ER	Ayacucho	Cr	0.143398	0.605698	0.360637	0.095203	0.209111	0.526889
ER	Ayacucho	Hg	0.45331	31.4902	19.2267	6.75931	6.68111	28.5261
ER	Ayacucho	Ni	0.439557	0.837353	0.643356	0.0814979	0.504499	0.777354
ER	Ayacucho	Pb	1.18253	2.5685	1.77602	0.292084	1.34687	2.3073
ER	Cusco	As	33.2875	46.2133	38.2113	2.86477	34.3669	43.5575
ER	Cusco	Cd	0.0075	0.0075	0.0075	0	0.0075	0.0075
ER	Cusco	Cr	0.122551	0.656156	0.381363	0.109372	0.202616	0.56866
ER	Cusco	Hg	0.425631	16.2886	7.97333	3.26115	2.72643	13.6255
ER	Cusco	Ni	0.198697	0.500564	0.327578	0.0637974	0.234112	0.443744
ER	Cusco	Pb	0.471926	0.873507	0.668643	0.0823146	0.533005	0.808629
ER	Huancavelica	As	18.711	30.1178	23.8373	2.37262	20.2036	28.0747
ER	Huancavelica	Cd	0.0075	0.0075	0.0075	0	0.0075	0.0075
ER	Huancavelica	Cr	0.00487023	0.594259	0.293067	0.120616	0.0943556	0.498224
ER	Huancavelica	Hg	0.444418	22.0756	12.1867	4.47577	4.25085	19.135
ER	Huancavelica	Ni	0.187483	0.478711	0.338978	0.0598172	0.235862	0.435919
ER	Huancavelica	Pb	0.513687	0.690924	0.593595	0.0368199	0.537069	0.659272
ER	Ica	As	18.7205	32.786	26.5936	2.94232	21.2946	31.0215
ER	Ica	Cd	0.00934987	3.52991	1.5645	0.734472	0.456683	2.8859
ER	Ica	Cr	0.450579	1.4825	0.927059	0.213187	0.592486	1.30267
ER	Ica	Hg	0.45955	30.5156	17.7867	6.36882	6.15962	27.052
ER	Ica	Ni	0.245277	0.501474	0.378311	0.0525948	0.287703	0.463622
ER	Ica	Pb	0.498876	0.980727	0.731595	0.098917	0.570525	0.901487
ER	La Libertad	As	21.8766	48.3847	34.9433	5.42654	25.9615	44.1351
ER	La Libertad	Cd	0.0111115	4.72932	2.0595	0.989583	0.588673	3.85123
ER	La Libertad	Cr	0.521672	1.43861	0.933548	0.190424	0.642102	1.27373
ER	La Libertad	Hg	0.753081	221.623	142.213	50.2628	47.9222	207.93
ER	La Libertad	Ni	0.399658	0.751163	0.573644	0.0720137	0.454016	0.69522
ER	La Libertad	Pb	1.26743	2.04774	1.63421	0.160789	1.37824	1.91495
ER	Lima	As	33.4237	65.9452	50.0589	6.66388	38.7124	61.0245
ER	Lima	Cd	0.0109272	5.58895	2.4145	1.17204	0.683422	4.54201
ER	Lima	Cr	0.589524	1.39567	0.925889	0.171849	0.679197	1.24104
ER	Lima	Hg	0.639981	279.047	112.773	60.0332	28.9125	223.757
ER	Lima	Ni	0.48142	0.852088	0.684978	0.0769059	0.54783	0.803101
ER	Lima	Pb	1.36285	2.29852	1.82438	0.191503	1.50732	2.14868
RI	Amazonas	All	22.0466	50.0195	37.8764	4.37284	30.2403	44.6136
RI	Ancash	All	23.5523	49.5456	37.3712	3.97551	30.6178	43.7603
RI	Ayacucho	All	38.0465	82.2657	62.8786	7.39355	49.5506	73.7952
RI	Cusco	All	35.7833	62.7726	47.5698	4.35175	40.6831	55.0302
RI	Huancavelica	All	21.337	52.7081	37.2571	5.05986	28.5207	45.2819
RI	Ica	All	23.6392	66.5607	47.9817	7.05752	35.5058	58.6524
RI	La Libertad	All	34.4625	273.111	182.358	50.5556	87.6418	249.066
RI	Lima	All	41.9802	346.723	168.682	60.3853	83.9214	279.956
