# Supplementary material for: Ecological and Human Health Risk Assessment of Metals in Peruvian Avocados Using a Probabilistic Approach
Source: Foods. 2025 Dec 26;15(1):82. doi: 10.3390/foods15010082 (PMC12785639; doi:10.3390/foods15010082)
Supplement: Supplementary file 1 [file foods-15-00082-s001.zip › Table S3.xlsx]

## Sheet: Health Risk
Tabla S3. Characterization of health risk.
Metrics	Region	Metal	Min.	Max.	Mean	S.D.	5th	95th
EDI	Amazonas	As	8.19316e-09	2.38791e-05	5.83133e-07	6.34645e-07	9.16719e-08	1.69789e-06
EDI	Amazonas	Cd	2.2786e-08	8.39927e-05	2.26669e-06	2.54612e-06	3.30605e-07	6.7513e-06
EDI	Amazonas	Cr	1.36553e-08	3.97984e-05	9.71889e-07	1.05774e-06	1.52786e-07	2.82981e-06
EDI	Amazonas	Hg	1.36553e-08	3.97984e-05	9.71889e-07	1.05774e-06	1.52786e-07	2.82981e-06
EDI	Amazonas	Ni	8.19316e-09	2.38791e-05	5.83133e-07	6.34645e-07	9.16719e-08	1.69789e-06
EDI	Amazonas	Pb	3.28716e-08	7.59578e-05	2.65431e-06	2.99187e-06	3.80013e-07	7.90896e-06
EDI	Ancash	As	1.36553e-08	3.97984e-05	9.71889e-07	1.05774e-06	1.52786e-07	2.82981e-06
EDI	Ancash	Cd	8.19316e-09	2.38791e-05	5.83133e-07	6.34645e-07	9.16719e-08	1.69789e-06
EDI	Ancash	Cr	2.56415e-08	0.000331823	7.04849e-06	8.31844e-06	8.92893e-07	2.13119e-05
EDI	Ancash	Hg	2.52657e-07	0.00202399	3.65365e-05	4.39416e-05	4.18756e-06	0.000111886
EDI	Ancash	Ni	8.19316e-09	2.38791e-05	5.83133e-07	6.34645e-07	9.16719e-08	1.69789e-06
EDI	Ancash	Pb	1.36553e-08	3.97984e-05	9.71889e-07	1.05774e-06	1.52786e-07	2.82981e-06
EDI	Ayacucho	As	8.19316e-09	2.38791e-05	5.83133e-07	6.34645e-07	9.16719e-08	1.69789e-06
EDI	Ayacucho	Cd	2.49673e-08	9.50723e-05	1.88003e-06	2.11594e-06	2.7827e-07	5.57114e-06
EDI	Ayacucho	Cr	1.36553e-08	3.97984e-05	9.71889e-07	1.05774e-06	1.52786e-07	2.82981e-06
EDI	Ayacucho	Hg	1.36553e-08	3.97984e-05	9.71889e-07	1.05774e-06	1.52786e-07	2.82981e-06
EDI	Ayacucho	Ni	8.19316e-09	2.38791e-05	5.83133e-07	6.34645e-07	9.16719e-08	1.69789e-06
EDI	Ayacucho	Pb	3.13011e-08	0.000365371	9.55617e-06	1.2927e-05	9.43978e-07	3.06921e-05
EDI	Cusco	As	1.36553e-08	3.97984e-05	9.71889e-07	1.05774e-06	1.52786e-07	2.82981e-06
EDI	Cusco	Cd	8.19316e-09	2.38791e-05	5.83133e-07	6.34645e-07	9.16719e-08	1.69789e-06
EDI	Cusco	Cr	5.73727e-08	0.00061557	1.17325e-05	1.5588e-05	1.17625e-06	3.72725e-05
EDI	Cusco	Hg	8.19316e-09	2.38791e-05	5.83133e-07	6.34645e-07	9.16719e-08	1.69789e-06
EDI	Cusco	Ni	5.38471e-08	0.000239687	8.22157e-06	9.92565e-06	9.83676e-07	2.52942e-05
EDI	Cusco	Pb	1.36553e-08	3.97984e-05	9.71889e-07	1.05774e-06	1.52786e-07	2.82981e-06
EDI	Huancavelica	As	8.19316e-09	2.38791e-05	5.83133e-07	6.34645e-07	9.16719e-08	1.69789e-06
EDI	Huancavelica	Cd	1.84203e-07	0.00163174	3.91037e-05	4.69223e-05	4.39233e-06	0.000120231
EDI	Huancavelica	Cr	8.25772e-08	0.00142088	4.36288e-05	5.2292e-05	4.93988e-06	0.00013447
EDI	Huancavelica	Hg	1.31039e-07	0.000684198	1.77727e-05	2.25413e-05	1.99458e-06	5.57325e-05
EDI	Huancavelica	Ni	8.19316e-09	2.38791e-05	5.83133e-07	6.34645e-07	9.16719e-08	1.69789e-06
EDI	Huancavelica	Pb	2.04873e-07	0.00269827	7.72396e-05	9.76889e-05	8.00291e-06	0.000243266
EDI	Ica	As	8.19316e-09	2.38791e-05	5.83133e-07	6.34645e-07	9.16719e-08	1.69789e-06
EDI	Ica	Cd	1.36553e-08	3.97984e-05	9.71889e-07	1.05774e-06	1.52786e-07	2.82981e-06
EDI	Ica	Cr	1.36553e-08	3.97984e-05	9.71889e-07	1.05774e-06	1.52786e-07	2.82981e-06
EDI	Ica	Hg	8.19316e-09	2.38791e-05	5.83133e-07	6.34645e-07	9.16719e-08	1.69789e-06
EDI	Ica	Ni	1.36553e-08	3.97984e-05	9.71889e-07	1.05774e-06	1.52786e-07	2.82981e-06
EDI	Ica	Pb	1.19335e-07	0.00140527	4.49968e-05	5.41545e-05	5.02869e-06	0.000138403
EDI	La Libertad	As	5.81302e-08	0.000781224	9.66849e-06	1.30954e-05	9.45505e-07	3.13874e-05
EDI	La Libertad	Cd	2.18528e-07	0.00319949	6.41017e-05	7.77896e-05	7.14078e-06	0.000196731
EDI	La Libertad	Cr	1.36553e-08	3.97984e-05	9.71889e-07	1.05774e-06	1.52786e-07	2.82981e-06
EDI	La Libertad	Hg	8.19316e-09	2.38791e-05	5.83133e-07	6.34645e-07	9.16719e-08	1.69789e-06
EDI	La Libertad	Ni	1.36553e-08	3.97984e-05	9.71889e-07	1.05774e-06	1.52786e-07	2.82981e-06
EDI	La Libertad	Pb	1.36553e-08	3.97984e-05	9.71889e-07	1.05774e-06	1.52786e-07	2.82981e-06
EDI	Lima	As	1.16019e-07	0.0017923	3.69914e-05	4.4918e-05	4.13912e-06	0.000113917
EDI	Lima	Cd	6.48229e-08	0.000921641	2.11183e-05	2.76115e-05	2.13974e-06	6.78026e-05
EDI	Lima	Cr	1.04209e-07	0.00138495	3.14499e-05	3.78107e-05	3.61034e-06	9.64486e-05
EDI	Lima	Hg	2.65474e-07	0.00412099	6.69701e-05	8.21014e-05	7.53204e-06	0.0002065
EDI	Lima	Ni	8.10709e-08	0.0018563	4.16691e-05	5.00334e-05	4.72176e-06	0.000128585
EDI	Lima	Pb	1.53087e-07	0.00288578	9.35622e-05	0.000111947	1.05637e-05	0.000287986
HQ	Amazonas	Cd	1.36553e-05	0.0397984	0.000971889	0.00105774	0.000152786	0.00282981
HQ	Amazonas	Cr	5.4621e-09	1.59194e-05	3.88756e-07	4.23097e-07	6.11146e-08	1.13193e-06
HQ	Amazonas	Ni	6.82763e-07	0.00198992	4.85944e-05	5.28871e-05	7.63932e-06	0.000141491
HQ	Ancash	Cd	1.36553e-05	0.0397984	0.000971889	0.00105774	0.000152786	0.00282981
HQ	Ancash	Cr	5.4621e-09	1.59194e-05	3.88756e-07	4.23097e-07	6.11146e-08	1.13193e-06
HQ	Ancash	Ni	6.82763e-07	0.00198992	4.85944e-05	5.28871e-05	7.63932e-06	0.000141491
HQ	Ayacucho	Cd	5.81302e-05	0.781224	0.00966849	0.0130954	0.000945505	0.0313874
HQ	Ayacucho	Cr	5.4621e-09	1.59194e-05	3.88756e-07	4.23097e-07	6.11146e-08	1.13193e-06
HQ	Ayacucho	Ni	1.26329e-05	0.1012	0.00182683	0.00219708	0.000209378	0.0055943
HQ	Cusco	Cd	1.36553e-05	0.0397984	0.000971889	0.00105774	0.000152786	0.00282981
HQ	Cusco	Cr	5.4621e-09	1.59194e-05	3.88756e-07	4.23097e-07	6.11146e-08	1.13193e-06
HQ	Cusco	Ni	6.82763e-07	0.00198992	4.85944e-05	5.28871e-05	7.63932e-06	0.000141491
HQ	Huancavelica	Cd	1.36553e-05	0.0397984	0.000971889	0.00105774	0.000152786	0.00282981
HQ	Huancavelica	Cr	5.4621e-09	1.59194e-05	3.88756e-07	4.23097e-07	6.11146e-08	1.13193e-06
HQ	Huancavelica	Ni	6.82763e-07	0.00198992	4.85944e-05	5.28871e-05	7.63932e-06	0.000141491
HQ	Ica	Cd	5.73727e-05	0.61557	0.0117325	0.015588	0.00117625	0.0372725
HQ	Ica	Cr	5.4621e-09	1.59194e-05	3.88756e-07	4.23097e-07	6.11146e-08	1.13193e-06
HQ	Ica	Ni	6.82763e-07	0.00198992	4.85944e-05	5.28871e-05	7.63932e-06	0.000141491
HQ	La Libertad	Cd	6.48229e-05	0.921641	0.0211183	0.0276115	0.00213974	0.0678026
HQ	La Libertad	Cr	5.4621e-09	1.59194e-05	3.88756e-07	4.23097e-07	6.11146e-08	1.13193e-06
HQ	La Libertad	Ni	5.21043e-06	0.0692474	0.00157249	0.00189054	0.000180517	0.00482243
HQ	Lima	Cd	0.000131039	0.684198	0.0177727	0.0225413	0.00199458	0.0557325
HQ	Lima	Cr	5.4621e-09	1.59194e-05	3.88756e-07	4.23097e-07	6.11146e-08	1.13193e-06
HQ	Lima	Ni	4.05354e-06	0.0928149	0.00208345	0.00250167	0.000236088	0.00642923
CR	Amazonas	Cd	5.189e-09	1.51234e-05	3.69318e-07	4.01942e-07	5.80589e-08	1.07533e-06
CR	Amazonas	Pb	1.1607e-10	3.38287e-07	8.26105e-09	8.99081e-09	1.29868e-09	2.40534e-08
CR	Ancash	Cd	5.189e-09	1.51234e-05	3.69318e-07	4.01942e-07	5.80589e-08	1.07533e-06
CR	Ancash	Pb	1.1607e-10	3.38287e-07	8.26105e-09	8.99081e-09	1.29868e-09	2.40534e-08
CR	Ayacucho	Cd	2.20895e-08	0.000296865	3.67403e-06	4.97627e-06	3.59292e-07	1.19272e-05
CR	Ayacucho	Pb	1.85749e-09	2.71957e-05	5.44865e-07	6.61212e-07	6.06967e-08	1.67222e-06
CR	Cusco	Cd	5.189e-09	1.51234e-05	3.69318e-07	4.01942e-07	5.80589e-08	1.07533e-06
CR	Cusco	Pb	1.1607e-10	3.38287e-07	8.26105e-09	8.99081e-09	1.29868e-09	2.40534e-08
CR	Huancavelica	Cd	5.189e-09	1.51234e-05	3.69318e-07	4.01942e-07	5.80589e-08	1.07533e-06
CR	Huancavelica	Pb	1.1607e-10	3.38287e-07	8.26105e-09	8.99081e-09	1.29868e-09	2.40534e-08
CR	Ica	Cd	2.18016e-08	0.000233917	4.45835e-06	5.92343e-06	4.46974e-07	1.41636e-05
CR	Ica	Pb	1.1607e-10	3.38287e-07	8.26105e-09	8.99081e-09	1.29868e-09	2.40534e-08
CR	La Libertad	Cd	2.46327e-08	0.000350224	8.02494e-06	1.04924e-05	8.13103e-07	2.5765e-05
CR	La Libertad	Pb	2.25653e-09	3.50284e-05	5.69245e-07	6.97862e-07	6.40224e-08	1.75525e-06
CR	Lima	Cd	4.97947e-08	0.000259995	6.75362e-06	8.56569e-06	7.57942e-07	2.11784e-05
CR	Lima	Pb	1.30124e-09	2.45291e-05	7.95279e-07	9.51553e-07	8.97916e-08	2.44788e-06
MOE	Amazonas	Pb0.1	37.6899	109848	3385.33	3695.75	530.052	9817.57
MOE	Amazonas	Pb10	15.8298	46136.1	1421.84	1552.22	222.622	4123.38
MOE	Ancash	Pb0.1	37.6899	109848	3385.33	3695.75	530.052	9817.57
MOE	Ancash	Pb10	15.8298	46136.1	1421.84	1552.22	222.622	4123.38
MOE	Ayacucho	Pb0.1	0.468825	6864.12	66.2178	113.062	7.62379	210.018
MOE	Ayacucho	Pb10	0.196906	2882.93	27.8115	47.4862	3.20199	88.2077
MOE	Cusco	Pb0.1	37.6899	109848	3385.33	3695.75	530.052	9817.57
MOE	Cusco	Pb10	15.8298	46136.1	1421.84	1552.22	222.622	4123.38
MOE	Huancavelica	Pb0.1	37.6899	109848	3385.33	3695.75	530.052	9817.57
MOE	Huancavelica	Pb10	15.8298	46136.1	1421.84	1552.22	222.622	4123.38
MOE	Ica	Pb0.1	37.6899	109848	3385.33	3695.75	530.052	9817.57
MOE	Ica	Pb10	15.8298	46136.1	1421.84	1552.22	222.622	4123.38
MOE	La Libertad	Pb0.1	0.36399	5650.27	63.3841	109.651	7.26389	199.139
MOE	La Libertad	Pb10	0.152876	2373.11	26.6213	46.0533	3.05083	83.6382
MOE	Lima	Pb0.1	0.519791	9798.36	45.8905	91.0985	5.20799	141.985
MOE	Lima	Pb10	0.218312	4115.31	19.274	38.2614	2.18736	59.6337
